# Supplementary material for: Treatment of cervical insufficiency and/or a short cervix with antimicrobial agents can restore cervical length and lead to pregnancy prolongation and term delivery
Source: J Matern Fetal Neonatal Med. Author manuscript; Available in PMC 2024 Dec 1. (PMC11331488; doi:10.1080/14767058.2024.2349789)
Supplement: Supplementary Material [file NIHMS2005721-supplement-Supplementary_Material.zip]

Archive with 6 entries (6 files):
- ijmf_a_1881477_sm1230.mp4
- ijmf_a_1881477_sm1229.mp4
- ijmf_a_1881477_sm1228.mp4
- ijmf_a_1881477_sm1227.mp4
- ijmf_a_1881477_sm1226.mp4
- ijmf_a_1881477_sm1225.mp4
